# Supplementary material for: L-lactate as an indicator for cellular metabolic status: An easy and cost-effective colorimetric L-lactate assay
Source: PLoS One. 2022 Jul 22;17(7):e0271818. doi: 10.1371/journal.pone.0271818 (PMC9307176; doi:10.1371/journal.pone.0271818)
Supplement: S1 File — (ZIP) [file pone.0271818.s001.zip]

Archive with 14 entries (14 files):
- Original data-figure 1/A Diff concentrations of Enzym.xlsx
- Original data-figure 1/B FCS vs HI-FCS.xlsx
- Original data-figure 1/C Lactate vs Lactic acid.xlsx
- Original data-figure 1/D pH determination.xlsx
- Original data-figure 2/A Standard curve.xlsx
- Original data-figure 2/B Lactate.xlsx
- Original data-figure 2/C pH.xlsx
- Original data-figure 4/A-B-C lactate.xlsx
- Original data-figure 4/A-B-C pH.xlsx
- Original data-figure 5/A kit vs custom lactate.xlsx
- Original data-figure 5/B Bland-Altman-Plot.xlsx
- Original data-figure 6/A-B Lactate.xlsx
- Original data-figure 6/C-D IL-6.xlsx
- Original data-Table 1/Table 1.xlsx
