# Supplementary material for: L-lactate as an indicator for cellular metabolic status: An easy and cost-effective colorimetric L-lactate assay
Source: PLoS One. 2022 Jul 22;17(7):e0271818. doi: 10.1371/journal.pone.0271818 (PMC9307176; doi:10.1371/journal.pone.0271818)
Supplement: S1 File — (ZIP) [file pone.0271818.s001.zip › Original data-figure 1/A Diff concentrations of Enzym.xlsx]

## Sheet: Tabelle1
	Experiment 1
		Enzyme C1		Enzyme C2		Enzyme C3
	Std Lactate (mmol/l)	Abs Replica 1	Abs Replica 2	Abs Replica 1	Abs Replica 2	Abs Replica 1	Abs Replica 2
	0	0.253	0.261	0.31	0.337	0.329	0.399
	24	1.048	1.106	1.381	1.513	1.701	1.828
	12	0.83	0.845	1.13	1.18	1.398	1.564
	6	0.604	0.622	0.802	0.823	0.995	1.075
	3	0.458	0.468	0.606	0.609	0.755	0.794
	1.5	0.369	0.368	0.486	0.489	0.599	0.62
	0.75	0.324	0.334	0.412	0.409	0.512	0.519
	0.375	0.283	0.295	0.367	0.358	0.46	0.471
		Enzyme C1		Enzyme C2		Enzyme C3			Mean Enzyme C1	sd	Mean Enzyme C2	sd	Mean Enzyme C3	sd
	Std Lactate (mmol/l)	Abs-Replica 1-Mean_Blank	Abs-Replica 2-Mean_Blank	Abs-Replica 1-Mean_Blank	Abs-Replica 2-Mean_Blank	Abs-Replica 1-Mean_Blank	Abs-Replica 2-Mean_Blank
	24	0.791	0.849	1.0575	1.1895	1.337	1.464		0.82	0.029	1.1235	0.066	1.4005	0.0635
	12	0.573	0.588	0.8065	0.8565	1.034	1.2		0.5805	0.0075	0.8315	0.025	1.117	0.083
	6	0.347	0.365	0.4785	0.4995	0.631	0.711		0.356	0.009	0.489	0.0105	0.671	0.04
	3	0.201	0.211	0.2825	0.2855	0.391	0.43		0.206	0.005	0.284	0.0015	0.4105	0.0195
	1.5	0.112	0.111	0.1625	0.1655	0.235	0.256		0.1115	0.0005	0.164	0.0015	0.2455	0.0105
	0.75	0.067	0.077	0.0885	0.0855	0.148	0.155		0.072	0.005	0.087	0.0015	0.1515	0.0035
	0.375	0.026	0.038	0.0435	0.0345	0.096	0.107		0.032	0.006	0.039	0.0045	0.1015	0.0055
	Experiment 2
		Enzyme C1		Enzyme C2		Enzyme C3
		Abs Replica 1	Abs Replica 2	Abs Replica 1	Abs Replica 2	Abs Replica 1	Abs Replica 2
	0	0.314	0.389	0.29	0.31	0.397	0.42
	24	1.462	1.725	1.302	1.286	1.781	1.864
	12	1.267	1.381	1.012	1.113	1.454	1.251
	6	0.977	1.015	0.739	0.769	1.081	1.216
	3	0.714	0.75	0.563	0.572	0.817	0.819
	1.5	0.555	0.581	0.443	0.436	0.645	0.451
	0.75	0.483	0.493	0.39	0.385	0.538	0.647
	0.375	0.449	0.45	0.36	0.352	0.505	0.493
		Enzyme C1		Enzyme C2		Enzyme C3			Mean Enzyme C1	sd	Mean Enzyme C2	sd	Mean Enzyme C3	sd
	Std Lactate (mmol/l)	Abs-Replica 1-Mean_Blank	Abs-Replica 2-Mean_Blank	Abs-Replica 1-Mean_Blank	Abs-Replica 2-Mean_Blank	Abs-Replica 1-Mean_Blank	Abs-Replica 2-Mean_Blank
	24	1.1105	1.3735	1.002	0.986	1.3725	1.4555		1.242	0.1315	0.994	0.008	1.414	0.0415
	12	0.9155	1.0295	0.712	0.813	1.0455	0.8425		0.9725	0.057	0.7625	0.0505	0.944	0.1015
	6	0.6255	0.6635	0.439	0.469	0.6725	0.8075		0.6445	0.019	0.454	0.015	0.74	0.0675
	3	0.3625	0.3985	0.263	0.272	0.4085	0.4105		0.3805	0.018	0.2675	0.0045	0.4095	0.001
	1.5	0.2035	0.2295	0.143	0.136	0.2365	0.0425		0.2165	0.013	0.1395	0.0035	0.1395	0.097
	0.75	0.1315	0.1415	0.09	0.085	0.1295	0.2385		0.1365	0.005	0.0875	0.0025	0.184	0.0545
	0.375	0.0975	0.0985	0.06	0.052	0.0965	0.0845		0.098	0.0005	0.056	0.004	0.0905	0.006
	Experiment 1+Experiment 2
Std Lactate (mmol/l)	Mean Enzyme C1	sd	Mean Enzyme C2	sd	Mean Enzyme C3	sd
24	1.031	0.211	1.05875	0.06475	1.40725	0.00675
12	0.7765	0.196	0.797	0.0345	1.0305	0.0865
6	0.50025	0.14425	0.4715	0.0175	0.7055	0.0345
3	0.29325	0.08725	0.27575	0.00825	0.41	0.0005
1.5	0.164	0.0525	0.15175	0.01225	0.1925	0.053
0.75	0.10425	0.03225	0.08725	0.00025	0.16775	0.01625
0.375	0.065	0.033	0.0475	0.0085	0.096	0.0055
