# Supplementary material for: L-lactate as an indicator for cellular metabolic status: An easy and cost-effective colorimetric L-lactate assay
Source: PLoS One. 2022 Jul 22;17(7):e0271818. doi: 10.1371/journal.pone.0271818 (PMC9307176; doi:10.1371/journal.pone.0271818)
Supplement: S1 File — (ZIP) [file pone.0271818.s001.zip › Original data-figure 1/B FCS vs HI-FCS.xlsx]

## Sheet: Tabelle1
	Experiment 1
		FCS		HI-FCS
	Std Lactate (mmol/l)	Abs-Replica 1	Abs-Replica 2	Abs-Replica 1	Abs-Replica 2
	Blank	0.633	0.497	0.616	0.6
	24	2.236	2.114	2.2	2.151
	12	2.186	1.79	2.099	1.881
	6	1.711	1.662	1.555	1.544
	3	1.287	1.239	1.164	1.198
	1.5	1.022	0.977	0.858	0.794
	0.75	0.861	0.818	0.772	0.763
	0.375	0.737	0.732	0.69	0.671
		FCS		HI-FCS			Mean FCS	sd	Mean HI-FCS	sd
	Std Lactate (mmol/l)	Abs-Replica 1-Mean_Blank	Abs-Replica 2-Mean_Blank	Abs-Replica 1-Mean_Blank	Abs-Replica 2-Mean_Blank
	24	1.671	1.549	1.592	1.543		1.61	0.061	1.5675	0.0245
	12	1.621	1.225	1.491	1.273		1.423	0.198	1.382	0.109
	6	1.146	1.097	0.947	0.936		1.1215	0.0245	0.9415	0.0055
	3	0.722	0.674	0.556	0.59		0.698	0.024	0.573	0.017
	1.5	0.457	0.412	0.25	0.186		0.4345	0.0225	0.218	0.032
	0.75	0.296	0.253	0.164	0.155		0.2745	0.0215	0.1595	0.0045
	0.375	0.172	0.167	0.082	0.063		0.1695	0.0025	0.0725	0.0095
	Experiment 2
		FCS		HI-FCS
	Std Lactate (mmol/l)	Abs-Replica 1	Abs-Replica 2	Abs-Replica 1	Abs-Replica 2
	Blank	0.541	0.558	0.467	0.42
	24	1.783	1.781	1.81	1.807
	12	1.802	1.805	1.755	1.771
	6	1.457	1.404	1.431	1.382
	3	1.091	1.066	1.021	1.014
	1.5	0.864	0.848	0.787	0.801
	0.75	0.714	0.711	0.666	0.661
	0.375	0.631	0.639	0.592	0.585
		FCS		HI-FCS			Mean FCS	sd	Mean HI-FCS	sd
	Std Lactate (mmol/l)	Abs-Replica 1-Mean_Blank	Abs-Replica 2-Mean_Blank	Abs-Replica 1-Mean_Blank	Abs-Replica 2-Mean_Blank
	24	1.2335	1.2315	1.3665	1.3635		1.2325	0.001	1.365	0.0015
	12	1.2525	1.2555	1.3115	1.3275		1.254	0.0015	1.3195	0.008
	6	0.9075	0.8545	0.9875	0.9385		0.881	0.0265	0.963	0.0245
	3	0.5415	0.5165	0.5775	0.5705		0.529	0.0125	0.574	0.0035
	1.5	0.3145	0.2985	0.3435	0.3575		0.3065	0.008	0.3505	0.007
	0.75	0.1645	0.1615	0.2225	0.2175		0.163	0.0015	0.22	0.0025
	0.375	0.0815	0.0895	0.1485	0.1415		0.0855	0.004	0.145	0.0035
	Experiment 1+ experiment 2
	Std Lactate (mmol/l)	Mean FCS	sd	Mean HI-FCS	sd
	24	1.42125	0.18875	1.46625	0.10125
	12	1.3385	0.14125	1.35075	0.070125
	6	1.00125	0.12025	0.95225	0.017625
	3	0.6135	0.0845	0.5735	0.01025
	1.5	0.3705	0.064	0.28425	0.06625
	0.75	0.21875	0.05575	0.18975	0.03025
	0.375	0.1275	0.042	0.10875	0.03625
