# Supplementary material for: L-lactate as an indicator for cellular metabolic status: An easy and cost-effective colorimetric L-lactate assay
Source: PLoS One. 2022 Jul 22;17(7):e0271818. doi: 10.1371/journal.pone.0271818 (PMC9307176; doi:10.1371/journal.pone.0271818)
Supplement: S1 File — (ZIP) [file pone.0271818.s001.zip › Original data-figure 1/C Lactate vs Lactic acid.xlsx]

## Sheet: Tabelle1
	Experiment 1
		Lactate		Lactic Acid
	Std Lactate (mmol/l)	Abs Replica 1	Abs Replica 2	Abs Replica 1	Abs Replica 2
	0	0.573	0.565	0.567	0.578
	24	1.907	1.873	1.889	1.902
	12	1.867	1.874	1.867	1.873
	6	1.659	1.703	1.454	1.631
	3	1.248	1.282	1.237	1.235
	1.5	0.983	1.005	0.978	0.953
	0.75	0.803	0.816	0.795	0.785
	0.375	0.684	0.705	0.701	0.694
		Lactate		Lactic Acid			Mean Lactate	sd	Mean Lactic acid	sd
	Std Lactate (mmol/l)	Abs-Replica 1-Mean_Blank	Abs-Replica 2-Mean_Blank	Abs-Replica 1-Mean_Blank	Abs-Replica 2-Mean_Blank
	24	1.338	1.304	1.3165	1.3295		1.321	0.017	1.323	0.0065
	12	1.298	1.305	1.2945	1.3005		1.3015	0.0035	1.2975	0.003
	6	1.09	1.134	0.8815	1.0585		1.112	0.022	0.97	0.0885
	3	0.679	0.713	0.6645	0.6625		0.696	0.017	0.6635	0.001
	1.5	0.414	0.436	0.4055	0.3805		0.425	0.011	0.393	0.0125
	0.75	0.234	0.247	0.2225	0.2125		0.2405	0.0065	0.2175	0.005
	0.375	0.115	0.136	0.1285	0.1215		0.1255	0.0105	0.125	0.0035
	Experiment 2
		Lactate		Lactic Acid
	Std Lactate (mmol/l)	Abs Replica 1	Abs Replica 2	Abs Replica 1	Abs Replica 2
	0	0.547	0.525	0.522	0.541
	24	2.03	1.959	1.965	1.962
	12	1.836	1.868	1.908	1.818
	6	1.503	1.461	1.471	1.443
	3	1.179	1.122	1.124	1.131
	1.5	0.87	0.924	0.885	0.856
	0.75	0.765	0.745	0.766	0.74
	0.375	0.66	0.624	0.665	0.659
		Lactate		Lactic Acid			Mean Lactate	sd	Mean Lactic acid	sd
	Std Lactate (mmol/l)	Abs-Replica 1-Mean_Blank	Abs-Replica 2-Mean_Blank	Abs-Replica 1-Mean_Blank	Abs-Replica 2-Mean_Blank
	24	1.494	1.423	1.4335	1.4305		1.4585	0.0355	1.432	0.0015
	12	1.3	1.332	1.3765	1.2865		1.316	0.016	1.3315	0.045
	6	0.967	0.925	0.9395	0.9115		0.946	0.021	0.9255	0.014
	3	0.643	0.586	0.5925	0.5995		0.6145	0.0285	0.596	0.0035
	1.5	0.334	0.388	0.3535	0.3245		0.361	0.027	0.339	0.0145
	0.75	0.229	0.209	0.2345	0.2085		0.219	0.01	0.2215	0.013
	0.375	0.124	0.088	0.1335	0.1275		0.106	0.018	0.1305	0.003
	Experiment 1+ experiment 2
	Std Lactate (mmol/l)	Mean FCS	sd	Mean HI-FCS	sd
	24	1.38975	0.06875	1.3775	0.0545
	12	1.30875	0.011625	1.3145	0.031
	6	1.029	0.083	0.94775	0.055375
	3	0.65525	0.04075	0.62975	0.03375
	1.5	0.393	0.032	0.366	0.027
	0.75	0.22975	0.01075	0.2195	0.009
	0.375	0.11575	0.01425	0.12775	0.00325
