# Supplementary material for: L-lactate as an indicator for cellular metabolic status: An easy and cost-effective colorimetric L-lactate assay
Source: PLoS One. 2022 Jul 22;17(7):e0271818. doi: 10.1371/journal.pone.0271818 (PMC9307176; doi:10.1371/journal.pone.0271818)
Supplement: S1 File — (ZIP) [file pone.0271818.s001.zip › Original data-figure 1/D pH determination.xlsx]

## Sheet: Tabelle1
	Experiment 1
	Standard	pH	Abs 430	Abs 560	560/430	log
	1	8.25	0.05	0.206	4.12	0.614897
	2	7.9	0.064	0.15	2.34375	0.369911
	3	7.64	0.083	0.115	1.38554	0.14162			m	0.67589
	4	7.43	0.086	0.085	0.988372	-0.00507953			b	-5.02518
	5	7.16	0.095	0.062	0.652632	-0.185332			r	0.989866
	6	6.97	0.1	0.041	0.41	-0.387216			r^2	0.979836
	7	6.73	0.104	0.034	0.326923	-0.485554
	8	6.45	0.108	0.017	0.157407	-0.802975
	9	6.22	0.114	0.015	0.131579	-0.880814
	10	5.96	0.116	0.011	0.0948276	-1.02307
	11	5.45	0.115	0.008	0.0695652	-1.15761
	Experiment 2
	Standard	pH	Abs 430	Abs 560	560/430	log
	1	8.77	0.035	0.256	7.31429	0.864172
	2	8.24	0.048	0.193	4.02083	0.604316
	3	7.86	0.07	0.145	2.07143	0.31627			m	0.610274
	4	7.6	0.079	0.101	1.27848	0.106694			b	-4.53274
	5	7.34	0.093	0.069	0.741935	-0.129634			r	0.986254
	6	7.1	0.098	0.053	0.540816	-0.26695			r^2	0.972698
	7	6.82	0.106	0.033	0.311321	-0.506792
	8	6.52	0.109	0.024	0.220183	-0.657215
	9	6.33	0.111	0.019	0.171171	-0.766569
	10	5.99	0.123	0.021	0.170732	-0.767686
	11	5.44	0.112	0.01	0.0892857	-1.04922
	Experiment 3
	Standard	pH	Abs 430	Abs 560	560/430	log
	1	8.71	0.05	0.258	5.16	0.71265
	2	8.22	0.055	0.199	3.61818	0.55849
	3	7.9	0.068	0.147	2.16176	0.334808			m	0.673911
	4	7.65	0.077	0.114	1.48052	0.170414			b	-5.05086
	5	7.38	0.09	0.077	0.855556	-0.0677518			r	0.994836
	6	7.21	0.098	0.062	0.632653	-0.198834			r^2	0.989699
	7	6.85	0.102	0.034	0.333333	-0.477121
	8	6.6	0.107	0.026	0.242991	-0.61441
	9	6.41	0.108	0.017	0.157407	-0.802975
	10	6.14	0.109	0.012	0.110092	-0.958245
	11	5.75	0.113	0.009	0.079646	-1.09884
	TOTAL		Exp1	Exp2	Exp3	Mean	sd	cv (%)
		m	0.67589	0.610274	0.67	0.652055	0.0278538	4.27169
		b	-5.01171	-4.53274	-5.05	-4.86482	0.221387
		r	0.992721	0.986254	0.99
		r^2	0.985494	0.972698	0.99
