# Supplementary material for: L-lactate as an indicator for cellular metabolic status: An easy and cost-effective colorimetric L-lactate assay
Source: PLoS One. 2022 Jul 22;17(7):e0271818. doi: 10.1371/journal.pone.0271818 (PMC9307176; doi:10.1371/journal.pone.0271818)
Supplement: S1 File — (ZIP) [file pone.0271818.s001.zip › Original data-figure 2/A Standard curve.xlsx]

## Sheet: Tabelle1
	Example of a standard curve
		Abs	490-650
	Standards curve
	Std Lactate (mmol/L)	Abs Replica 1	Abs Replica 2
	Blank	0.0005	-0.0005
	12	1.1415	1.1715		Equation
	6	0.9115	0.9465		y=(A-D)/(1+(x/C)^B)+D
	3	0.5805	0.5915
	1.5	0.3405	0.3405		A	B	C	D	R^2
	0.75	0.1935	0.2045		0.051	1.34	4.015	1.418	0.999
	0.375	0.0865	0.0995
		Concentration of L-lactate (mmol/L)	mean Abs	sd Abs
		12	1.1565	0.0212132
		6	0.929	0.0247487
		3	0.586	0.00777817
		1.5	0.3405	0
		0.75	0.199	0.00777817
		0.375	0.093	0.00919239
