# Supplementary material for: L-lactate as an indicator for cellular metabolic status: An easy and cost-effective colorimetric L-lactate assay
Source: PLoS One. 2022 Jul 22;17(7):e0271818. doi: 10.1371/journal.pone.0271818 (PMC9307176; doi:10.1371/journal.pone.0271818)
Supplement: S1 File — (ZIP) [file pone.0271818.s001.zip › Original data-figure 2/B Lactate.xlsx]

## Sheet: Tabelle1
	Experiment 1
		Abs	490-650
	Standards curve
	Std Lactate (mmol/L)	Abs Replica 1	Abs Replica 2
	Blank	0.0005	-0.0005
	24	1.2895	1.2915		Equation
	12	1.2695	1.2735		y=(A-D)/(1+(x/C)^B)+D
	6	0.8665	0.8785
	3	0.5355	0.5305		A	B	C	D	R^2
	1.5	0.2975	0.3115		0.091	1.695	4.401	1.4	0.993
	0.75	0.1585	0.1635
	0.375	0.0905	0.0835
		24 h		48 h		72 h
		Abs Replica 1	Abs Replica 2	Abs Replica 3	Abs Replica 4	Abs Replica 5	Abs Replica 6
	50.000 cells	0.8925	0.8375	1.2045	1.1345	1.1925	1.2145
	40.000 cells	0.7365	0.7275	1.1745	1.0845	1.2255	1.2115
	30.000 cells	0.5955	0.5525	1.0825	1.0065	1.2125	1.1785
	20.000 cells	0.4585	0.4625	0.9375	0.8975	1.1525	1.1315
	10.000 cells	0.3005	0.2835	0.6675	0.6115	0.9145	0.9485
		Lactate mmol/L)
		Result Replica 1	Result Replica 2
24 h	50.000 cells	5.759	5.198
	40.000 cells	4.328	4.258
	30.000 cells	3.34	3.074				*Repetition of the measurement using a dilution of the supernatant
	20.000 cells	2.525	2.548
	10.000 cells	1.654	1.559
48 h	50.000 cells	*	*
	40.000 cells	*	*
	30.000 cells	8.609	7.237
	20.000 cells	6.283	5.814
	10.000 cells	3.819	3.443
72 h	50.000 cells	*	*
	40.000 cells	*	*
	30.000 cells	*	*
	20.000 cells	10.379	9.777
	10.000 cells	6.007	6.421
	Experiment 2
		Abs	490-650
	Standards curve
	Std Lactate (mmol/L)	Abs Replica 1	Abs Replica 2
	Blank	0.0015	-0.0015
	24	1.4085	1.3645		Equation
	12	1.2565	1.2715		y=(A-D)/(1+(x/C)^B)+D
	6	0.8195	0.8225
	3	0.4615	0.4795		A	B	C	D	R^2
	1.5	0.2775	0.2745		0.112	1.708	5.606	1.518	0.997
	0.75	0.1625	0.1675
	0.375	0.1005	0.0975
		24 h		48 h		72 h
		Abs Replica 1	Abs Replica 2	Abs Replica 3	Abs Replica 4	Abs Replica 5	Abs Replica 6
	50.000 cells	0.7855	0.8135	1.2205	1.2185	1.3085	1.2925
	40.000 cells	0.7355	0.6785	1.1675	1.1275	1.2625	1.2935
	30.000 cells	0.5415	0.5495	1.0145	1.0385	1.2405	1.2195
	20.000 cells	0.3945	0.4175	0.8265	0.8705	1.1385	1.1555
	10.000 cells	0.2685	0.2605	0.6165	0.6125	0.9565	0.9675
		Lactate mmol/L)
		Result Replica 1	Result Replica 2
24 h	50.000 cells	5.337	5.592
	40.000 cells	4.908	4.452
	30.000 cells	3.465	3.52				*Repetition of the measurement using a dilution of the supernatant
	20.000 cells	2.497	2.646
	10.000 cells	1.66	1.603
48 h	50.000 cells	*	*
	40.000 cells	*	*
	30.000 cells	7.89	8.245
	20.000 cells	5.714	6.15
	10.000 cells	3.99	3.961
72 h	50.000 cells	*	*
	40.000 cells	*	*
	30.000 cells	*	*
	20.000 cells	10.041	10.413
	10.000 cells	7.12	7.257
	Repetition of some samples			Samples were diluted 1 to 2
		Abs	490-650
	Standards curve
	Std Lactate (mmol/L)	Abs Replica 1	Abs Replica 2
	Blank	-0.019	0.019
	24	0.729	0.731		Equation
	12	0.763	0.726		y=(A-D)/(1+(x/C)^B)+D
	6	0.727	0.75
	3	0.568	0.594		A	B	C	D	R^2
	1.5	0.367	0.378		0.102	2.032	1.732	0.755	0.994
	0.75	0.211	0.238
	0.375	0.121	0.112
		Experiment 1				Experiment 2
		48 h		72 h		48 h		72 h
		Abs Replica 3	Abs Replica 4	Abs Replica 5	Abs Replica 6	Abs Replica 3	Abs Replica 4	Abs Replica 5	Abs Replica 6
	50.000 cells	0.744	0.741	0.733	0.761	0.731	0.712	0.721	0.669
	40.000 cells	0.723	0.74	0.744	0.732	0.716	0.7	0.687	0.72
	30.000 cells			0.73	0.748			0.711	0.678
		Experiment 1		Experiment 2		Experiment 1		Experiment 2
		Lactate mmol/L)		Lactate mmol/L)		Lactate mmol/L)		Lactate mmol/L)
		Mean Result		Mean Result		Mean Result *2		Mean Result *2
48 h	50.000 cells	12.195		7.544		24.39		15.088
	40.000 cells	9.2645		6.1805		18.529		12.361
72 h	50.000 cells	9.08		5.8175		18.16		11.635
	40.000 cells	10.91		6.0705		21.82		12.141
	30.000 cells	12.407		5.499		24.814		10.998
	Experiment 1 + Experiment 2
Time	Condition	Mean-Lactate (mmol/L)	sd
24 h	50.000 cells	5.4715	0.204
	40.000 cells	4.4865	0.21075
	30.000 cells	3.34975	0.14275
	20.000 cells	2.554	0.046
	10.000 cells	1.619	0.038
48 h	50.000 cells	19.739	4.651
	40.000 cells	15.445	3.084
	30.000 cells	7.99525	0.43175
	20.000 cells	5.99025	0.22625
	10.000 cells	3.80325	0.180125
72 h	50.000 cells	14.8975	3.2625
	40.000 cells	16.9805	4.8395
	30.000 cells	17.906	6.908
	20.000 cells	10.1525	0.2435
	10.000 cells	6.70125	0.48725
