# Supplementary material for: L-lactate as an indicator for cellular metabolic status: An easy and cost-effective colorimetric L-lactate assay
Source: PLoS One. 2022 Jul 22;17(7):e0271818. doi: 10.1371/journal.pone.0271818 (PMC9307176; doi:10.1371/journal.pone.0271818)
Supplement: S1 File — (ZIP) [file pone.0271818.s001.zip › Original data-figure 2/C pH.xlsx]

## Sheet: Tabelle1
	Experiment 1
		Replica	pH calculated	Abs 430	Abs 560	560/430	log
24 h	Medium	1	7.69574	0.08	0.111	1.3875	0.142233
		2	7.66495	0.08	0.106	1.325	0.122216
	50.000 cells	1	7.3947	0.095	0.084	0.884211	-0.0534443
		2	7.31267	0.078	0.061	0.782051	-0.106765
	40.000 cells	1	7.42154	0.088	0.081	0.920455	-0.0359977
		2	7.44818	0.095	0.091	0.957895	-0.0186822
	30.000 cells	1	7.52806	0.088	0.095	1.07955	0.0332409
		2	7.50801	0.084	0.088	1.04762	0.0202034
	20.000 cells	1	7.60835	0.092	0.112	1.21739	0.0854302
		2	7.61165	0.094	0.115	1.2234	0.08757
	10.000 cells	1	7.70549	0.076	0.107	1.40789	0.14857
		2	7.64251	0.096	0.123	1.28125	0.107634
48 h	Medium	1	7.66914	0.078	0.104	1.33333	0.124939
		2	7.65155	0.077	0.1	1.2987	0.113509
	50.000 cells	1	6.91276	0.114	0.049	0.429825	-0.366709
		2	6.91974	0.099	0.043	0.434343	-0.362167
	40.000 cells	1	6.88682	0.104	0.043	0.413462	-0.383565
		2	6.90567	0.087	0.037	0.425287	-0.371318
	30.000 cells	1	7.0138	0.102	0.051	0.5	-0.30103
		2	7.0138	0.104	0.052	0.5	-0.30103
	20.000 cells	1	7.22008	0.094	0.064	0.680851	-0.166948
		2	7.16132	0.085	0.053	0.623529	-0.205143
	10.000 cells	1	7.48407	0.093	0.094	1.01075	0.00464491
		2	7.45262	0.084	0.081	0.964286	-0.0157943
72 h	Medium	1	7.62451	0.089	0.111	1.24719	0.095933
		2	7.51926	0.107	0.114	1.06542	0.0275211
	50.000 cells	1	6.96032	0.104	0.048	0.461538	-0.335792
		2	6.92549	0.105	0.046	0.438095	-0.358431
	40.000 cells	1	6.97561	0.108	0.051	0.472222	-0.325854
		2	6.98243	0.109	0.052	0.477064	-0.321423
	30.000 cells	1	6.9948	0.107	0.052	0.485981	-0.31338
		2	6.9801	0.122	0.058	0.47541	-0.322932
	20.000 cells	1	6.99153	0.122	0.059	0.483607	-0.315508
		2	7.00764	0.109	0.054	0.495413	-0.305033
	10.000 cells	1	7.15177	0.109	0.067	0.614679	-0.211352
		2	7.07194	0.11	0.06	0.545455	-0.263241
	Experiment 2
		Replica	pH calculated	Abs 430	Abs 560	560/430	log
24 h	Medium	1	7.57879	0.085	0.099	1.16471	0.0662163
		2	7.56143	0.089	0.101	1.13483	0.0549314
	50.000 cells	1	7.27574	0.1	0.074	0.74	-0.130768
		2	7.26665	0.1	0.073	0.73	-0.136677
	40.000 cells	1	7.34285	0.088	0.072	0.818182	-0.0871502
		2	7.35657	0.091	0.076	0.835165	-0.0782278
	30.000 cells	1	7.49161	0.09	0.092	1.02222	0.00954532
		2	7.43738	0.087	0.082	0.942529	-0.0257054
	20.000 cells	1	7.50696	0.087	0.091	1.04598	0.0195221
		2	7.49957	0.087	0.09	1.03448	0.0147233
	10.000 cells	1	7.58792	0.083	0.098	1.18072	0.072148
		2	7.60835	0.092	0.112	1.21739	0.0854302
48 h	Medium	1	7.60952	0.082	0.1	1.21951	0.0861861
		2	7.58783	0.072	0.085	1.18056	0.0720864
	50.000 cells	1	6.84496	0.103	0.04	0.38835	-0.410777
		2	6.75742	0.091	0.031	0.340659	-0.46768
	40.000 cells	1	6.9648	0.099	0.046	0.464646	-0.332877
		2	6.8385	0.091	0.035	0.384615	-0.414973
	30.000 cells	1	6.97068	0.096	0.045	0.46875	-0.329059
		2	6.96266	0.095	0.044	0.463158	-0.334271
	20.000 cells	1	7.18093	0.095	0.061	0.642105	-0.192394
		2	7.15166	0.096	0.059	0.614583	-0.211419
	10.000 cells	1	7.43029	0.089	0.083	0.932584	-0.0303119
		2	7.40363	0.077	0.069	0.896104	-0.0476416
72 h	Medium	1	7.55381	0.082	0.092	1.12195	0.049974
		2	7.62602	0.084	0.105	1.25	0.09691
	50.000 cells	1	6.79939	0.102	0.037	0.362745	-0.440398
		2	6.77647	0.097	0.034	0.350515	-0.455293
	40.000 cells	1	6.81183	0.092	0.034	0.369565	-0.432309
		2	6.84589	0.108	0.042	0.388889	-0.410174
	30.000 cells	1	6.99324	0.099	0.048	0.484848	-0.314394
		2	6.8741	0.106	0.043	0.40566	-0.391837
	20.000 cells	1	6.84349	0.08	0.031	0.3875	-0.411728
		2	6.85079	0.097	0.038	0.391753	-0.406988
	10.000 cells	1	7.05912	0.114	0.061	0.535088	-0.271575
		2	6.98596	0.098	0.047	0.479592	-0.319128
	Experiment 1+2
Time	Condition	Mean-pH	sd
24 h	Medium	7.62523	0.0551159
	50.000 cells	7.31244	0.0412447
	40.000 cells	7.39229	0.0425762
	30.000 cells	7.49126	0.0269434
	20.000 cells	7.55663	0.0533672
	10.000 cells	7.63607	0.037933
48 h	Medium	7.62951	0.0308367
	50.000 cells	6.85872	0.0575313
	40.000 cells	6.89895	0.0362859
	30.000 cells	6.99023	0.0235653
	20.000 cells	7.1785	0.0220079
	10.000 cells	7.44265	0.0256939
72 h	Medium	7.5809	0.0443646
	50.000 cells	6.86542	0.0774876
	40.000 cells	6.90394	0.0750795
	30.000 cells	6.96056	0.0432319
	20.000 cells	6.92336	0.0762215
	10.000 cells	7.06719	0.0446577
