# Supplementary material for: L-lactate as an indicator for cellular metabolic status: An easy and cost-effective colorimetric L-lactate assay
Source: PLoS One. 2022 Jul 22;17(7):e0271818. doi: 10.1371/journal.pone.0271818 (PMC9307176; doi:10.1371/journal.pone.0271818)
Supplement: S1 File — (ZIP) [file pone.0271818.s001.zip › Original data-figure 4/A-B-C lactate.xlsx]

## Sheet: Tabelle1
	Experiment 1
		Abs	490-650
	Standards curve 24 and 48 h
	Std Lactate (mmol/L)	Abs Replica 1	Abs Replica 2
	Blank	0.012	-0.012
	24	1.252	1.344		Equation
	12	1.145	1.115		y=(A-D)/(1+(x/C)^B)+D
	6	0.741	0.818
	3	0.447	0.464		A	B	C	D	R^2
	1.5	0.268	0.284		0.068	1.405	5.759	1.476	0.999
	0.75	0.141	0.163
	0.375	0.071	0.09
		24 h		48 h
	Samples	Abs Replica 1	Abs Replica 2	Abs Replica 1	Abs Replica 2
**	Medium	0.824	0.829	0.608	0.566
	DCA 40 mmol/L	0.144	0.088	0.151	0.157
	DCA 20 mmol/L	0.308	0.394	0.664	0.673
**	DCA 10 mmol/L	0.53	0.753	0.476	0.451
	2-DG 320 mmol/L	-0.107	-0.12	-0.089	-0.087
	2-DG 160 mmol/L	-0.066	-0.102	0.01	0.018
	2-DG 80 mmol/L	0.061	0.043	0.095	0.103
**,*	Metformin 20 mmol/L	0.485	0.531	0.551	0.585
**,*	Metformin 10 mmol/L	0.478	0.541	0.595	0.546		*Samples were diluted (1:4) at 24 h
**,*	Metformin 5 mmol/L	0.538	0.536	0.622	0.616		**Samples were diluted (1:4) at 48 h
		24 h	48 h
	Samples	Mean result	Mean result
	Medium	6.4305	15.72
	DCA 40 mmol/L	0.5185	0.8255
	DCA 20 mmol/L	1.869	4.665
	DCA 10 mmol/L	4.5005	11.806
	2-DG 320 mmol/L	0	0
	2-DG 160 mmol/L	0	0
	2-DG 80 mmol/L	0	0.3895
	Metformin 20 mmol/L	13.156	15.074
	Metformin 10 mmol/L	13.212	15.166
	Metformin 5 mmol/L	14.06	16.824
	Standards curve 72 h
	Std Lactate (mmol/L)	Abs Replica 1	Abs Replica 2
	Blank	-0.006	0.006
	24	1.319	1.383		Equation
	12	1.123	1.158		y=(A-D)/(1+(x/C)^B)+D
	6	0.747	0.748
	3	0.446	0.464		A	B	C	D	R^2
	1.5	0.271	0.276		0.081	1.348	6.85	1.598	0.999
	0.75	0.152	0.164
	0.375	0.097	0.098
		72 h
	Samples	Abs Replica 1	Abs Replica 2
***	Medium	0.61	0.578
	DCA 40 mmol/L	0.246	0.337			***Samples were diluted (1:4) at 72 h
	DCA 20 mmol/L	0.922	0.885
***	DCA 10 mmol/L	0.569	0.551
	2-DG 320 mmol/L	-0.048	-0.066
	2-DG 160 mmol/L	0.057	0.019
	2-DG 80 mmol/L	0.167	0.173
***	Metformin 20 mmol/L	0.617	0.606
***	Metformin 10 mmol/L	0.566	0.557
***	Metformin 5 mmol/L	0.624	0.634
		72 h
	Samples	Mean result
	Medium	16.65
	DCA 40 mmol/L	1.768
	DCA 20 mmol/L	7.77
	DCA 10 mmol/L	15.434
	2-DG 320 mmol/L	0
	2-DG 160 mmol/L	0
	2-DG 80 mmol/L	0.873
	Metformin 20 mmol/L	17.288
	Metformin 10 mmol/L	15.486
	Metformin 5 mmol/L	17.946
	Experiment 2
		Abs	490-650
	Standards curve 24 and 48 h
	Std Lactate (mmol/L)	Abs Replica 1	Abs Replica 2
	Blank	0	0
	24	1.287	1.275		Equation
	12	1.3	1.266		y=(A-D)/(1+(x/C)^B)+D
	6	1.225	1.248
	3	0.869	0.871		A	B	C	D	R^2
	1.5	0.538	0.541		0.168	2.001	2.218	1.319	0.995
	0.75	0.315	0.311
	0.375	0.175	0.179
		24 h		48 h
	Samples	Abs Replica 1	Abs Replica 2	Abs Replica 1	Abs Replica 2
**	Medium	1.157	1.164	1.188	1.129
	DCA 40 mmol/L	0.301	0.304	0.457	0.484
	DCA 20 mmol/L	0.837	0.769	1.065	1.071
**	DCA 10 mmol/L	1.193	1.051	0.995	1.064
	2-DG 320 mmol/L	-0.114	-0.122	-0.053	-0.061
	2-DG 160 mmol/L	0.051	0.026	0.15	0.14
	2-DG 80 mmol/L	0.196	0.183	0.329	0.35
**,*	Metformin 20 mmol/L	1.102	0.996	0.911	0.96
**,*	Metformin 10 mmol/L	1.064	1.166	0.887	0.989		*Samples were diluted (1:4) at 24 h
**,*	Metformin 5 mmol/L	1.095	1.243	1.127	1.174		**Samples were diluted (1:4) at 48 h
		24 h	48 h
	Samples	Mean result	Mean result
	Medium	5.544	22.322
	DCA 40 mmol/L	0.8065	1.324
	DCA 20 mmol/L	2.465	4.196
	DCA 10 mmol/L	5.1695	15.39
	2-DG 320 mmol/L	0	0
	2-DG 160 mmol/L	0	0
	2-DG 80 mmol/L	0.301	0.9275
	Metformin 20 mmol/L	16.292	12.566
	Metformin 10 mmol/L	19.622	12.712
	Metformin 5 mmol/L	25.656	21.57
	Standards curve 72 h
	Std Lactate (mmol/L)	Abs Replica 1	Abs Replica 2
	Blank	-0.0035	0.0035
	24	1.2565	1.2825		Equation
	12	1.2885	1.2935		y=(A-D)/(1+(x/C)^B)+D
	6	1.2425	1.2515
	3	0.8745	0.8695		A	B	C	D	R^2
	1.5	0.5185	0.5235		0.197	2.199	2.302	1.312	0.994
	0.75	0.3155	0.3125
	0.375	0.1855	0.1925
		72 h
	Samples	Abs Replica 1	Abs Replica 2
***	Medium	0.8925	0.8065
	DCA 40 mmol/L	0.6185	0.6705			***Samples were diluted (1:4) at 72 h
	DCA 20 mmol/L	1.2055	1.1605
***	DCA 10 mmol/L	0.8255	0.7775
	2-DG 320 mmol/L	-0.0295	-0.0385
	2-DG 160 mmol/L	0.2495	0.2025
	2-DG 80 mmol/L	0.5065	0.4665
***	Metformin 20 mmol/L	0.7365	0.7935
***	Metformin 10 mmol/L	0.7205	0.7435
***	Metformin 5 mmol/L	0.8435	0.8385
		72 h
	Samples	Mean result
	Medium	10.806
	DCA 40 mmol/L	1.9205
	DCA 20 mmol/L	5.8645
	DCA 10 mmol/L	9.952
	2-DG 320 mmol/L	0
	2-DG 160 mmol/L	0.4005
	2-DG 80 mmol/L	1.4295
	Metformin 20 mmol/L	9.376
	Metformin 10 mmol/L	8.878
	Metformin 5 mmol/L	10.616
	Experiment 1 + Experiment 2
	Samples	24 h		48 h		72 h
		Mean-Lactate (mmol/L)	sd	Mean-Lactate (mmol/L)	sd	Mean-Lactate (mmol/L)	sd
	Medium	5.98725	0.44325	19.021	3.301	13.728	2.922
	DCA 40 mmol/L	0.6625	0.144	1.07475	0.24925	1.84425	0.07625
	DCA 20 mmol/L	2.167	0.298	4.4305	0.2345	6.81725	0.95275
	DCA 10 mmol/L	4.835	0.3345	13.598	1.792	12.693	2.741
	2-DG 320 mmol/L	0	0	0	0	0	0
	2-DG 160 mmol/L	0	0	0	0	0.20025	0.20025
	2-DG 80 mmol/L	0.1505	0.1505	0.6585	0.269	1.15125	0.27825
	Metformin 20 mmol/L	14.724	1.568	13.82	1.254	13.332	3.956
	Metformin 10 mmol/L	16.417	3.205	13.939	1.227	12.182	3.304
	Metformin 5 mmol/L	19.858	5.798	19.197	2.373	14.281	3.665
