# Supplementary material for: L-lactate as an indicator for cellular metabolic status: An easy and cost-effective colorimetric L-lactate assay
Source: PLoS One. 2022 Jul 22;17(7):e0271818. doi: 10.1371/journal.pone.0271818 (PMC9307176; doi:10.1371/journal.pone.0271818)
Supplement: S1 File — (ZIP) [file pone.0271818.s001.zip › Original data-figure 4/A-B-C pH.xlsx]

## Sheet: Tabelle1
	Experiment 1
			Replica	pH calculated	Abs 430	Abs 560	560/430	log
	24 h	Medium	1	7.06623	0.098	0.053	0.540816	-0.26695
			2	7.02065	0.097	0.049	0.505155	-0.296576
		DCA 40 mmol/L	1	7.75352	0.078	0.118	1.51282	0.179787
			2	7.70297	0.077	0.108	1.4026	0.146933
		DCA 20 mmol/L	1	7.47692	0.106	0.106	1	0
			2	7.46937	0.089	0.088	0.988764	-0.00490733
		DCA 10 mmol/L	1	7.33656	0.095	0.077	0.810526	-0.0912329
			2	7.32783	0.09	0.072	0.8	-0.09691
		2-DG 320 mmol/L	1	7.68359	0.08	0.109	1.3625	0.134337
			2	7.6737	0.073	0.098	1.34247	0.127903
		2-DG 160 mmol/L	1	7.67963	0.079	0.107	1.35443	0.131757
			2	7.66694	0.076	0.101	1.32895	0.123508
		2-DG 80 mmol/L	1	7.72924	0.085	0.124	1.45882	0.164003
			2	7.65665	0.081	0.106	1.30864	0.116821
		Metformin 20 mmol/L	1	6.8711	0.104	0.042	0.403846	-0.393784
			2	6.89066	0.101	0.042	0.415842	-0.381072
		Metformin 10 mmol/L	1	6.86782	0.107	0.043	0.401869	-0.395915
			2	6.80103	0.099	0.036	0.363636	-0.439333
		Metformin 5 mmol/L	1	6.81721	0.102	0.038	0.372549	-0.428817
			2	6.82159	0.112	0.042	0.375	-0.425969
	48 h	Medium	1	6.87908	0.115	0.047	0.408696	-0.3886
			2	6.84114	0.101	0.039	0.386139	-0.413257
		DCA 40 mmol/L	1	7.59253	0.09	0.107	1.18889	0.0751413
			2	7.54732	0.081	0.09	1.11111	0.0457575
		DCA 20 mmol/L	1	7.22284	0.098	0.067	0.683673	-0.165151
			2	7.23662	0.096	0.067	0.697917	-0.156196
		DCA 10 mmol/L	1	7.0381	0.108	0.056	0.518519	-0.285236
			2	7.03162	0.111	0.057	0.513514	-0.289448
		2-DG 320 mmol/L	1	7.56997	0.087	0.1	1.14943	0.0604807
			2	7.60257	0.087	0.105	1.2069	0.08167
		2-DG 160 mmol/L	1	7.61566	0.091	0.112	1.23077	0.0901766
			2	7.64484	0.084	0.108	1.28571	0.109144
		2-DG 80 mmol/L	1	7.57871	0.079	0.092	1.16456	0.0661607
			2	7.59744	0.086	0.103	1.19767	0.0783388
		Metformin 20 mmol/L	1	6.82873	0.124	0.047	0.379032	-0.421324
			2	6.82363	0.109	0.041	0.376147	-0.424643
		Metformin 10 mmol/L	1	6.86161	0.108	0.043	0.398148	-0.399955
			2	6.8385	0.156	0.06	0.384615	-0.414973
		Metformin 5 mmol/L	1	6.83137	0.113	0.043	0.380531	-0.41961
			2	6.8433	0.111	0.043	0.387387	-0.411855
	72 h	Medium	1	6.69598	0.177	0.055	0.310734	-0.507611
			2	6.97917	0.099	0.047	0.474747	-0.323537
		DCA 40 mmol/L	1	7.61937	0.101	0.125	1.23762	0.0925886
			2	7.52099	0.088	0.094	1.06818	0.0286452
		DCA 20 mmol/L	1	7.22596	0.099	0.068	0.686869	-0.163126
			2	7.10302	0.091	0.052	0.571429	-0.243038
		DCA 10 mmol/L	1	7.05857	0.101	0.054	0.534653	-0.271928
			2	6.92365	0.103	0.045	0.436893	-0.359625
		2-DG 320 mmol/L	1	7.68056	0.087	0.118	1.35632	0.132363
			2	7.65445	0.069	0.09	1.30435	0.115393
		2-DG 160 mmol/L	1	7.68524	0.082	0.112	1.36585	0.135404
			2	7.65341	0.086	0.112	1.30233	0.11472
		2-DG 80 mmol/L	1	7.66914	0.087	0.116	1.33333	0.124939
			2	7.62912	0.086	0.108	1.25581	0.0989253
		Metformin 20 mmol/L	1	6.87081	0.109	0.044	0.40367	-0.393974
			2	6.88237	0.112	0.046	0.410714	-0.38646
		Metformin 10 mmol/L	1	6.83973	0.109	0.042	0.385321	-0.414177
			2	6.87142	0.099	0.04	0.40404	-0.393575
		Metformin 5 mmol/L	1	6.80423	0.104	0.038	0.365385	-0.43725
			2	6.7822	0.099	0.035	0.353535	-0.451567
	Experiment 2
			Replica	pH calculated	Abs 430	Abs 560	560/430	log
	24 h	Medium	1	7.29821	0.098	0.075	0.765306	-0.116165
			2	7.29609	0.097	0.074	0.762887	-0.11754
		DCA 40 mmol/L	1	7.75835	0.084	0.128	1.52381	0.182931
			2	7.68828	0.086	0.118	1.37209	0.137384
		DCA 20 mmol/L	1	7.6745	0.093	0.125	1.34409	0.128427
			2	7.60314	0.101	0.122	1.20792	0.0820385
		DCA 10 mmol/L	1	7.59514	0.093	0.111	1.19355	0.07684
			2	7.45171	0.081	0.078	0.962963	-0.0163904
		2-DG 320 mmol/L	1	7.65222	0.09	0.117	1.3	0.113943
			2	7.66914	0.075	0.1	1.33333	0.124939
		2-DG 160 mmol/L	1	7.7712	0.103	0.16	1.5534	0.191283
			2	7.70174	0.075	0.105	1.4	0.146128
		2-DG 80 mmol/L	1	7.77753	0.088	0.138	1.56818	0.195396
			2	7.77672	0.083	0.13	1.56627	0.194865
		Metformin 20 mmol/L	1	7.15328	0.112	0.069	0.616071	-0.210369
			2	7.14172	0.109	0.066	0.605505	-0.217883
		Metformin 10 mmol/L	1	7.15556	0.11	0.068	0.618182	-0.208884
			2	7.07384	0.117	0.064	0.547009	-0.262006
		Metformin 5 mmol/L	1	7.0878	0.111	0.062	0.558559	-0.252931
			2	7.10773	0.106	0.061	0.575472	-0.239976
	48 h	Medium	1	6.93158	0.095	0.042	0.442105	-0.354474
			2	6.97917	0.099	0.047	0.474747	-0.323537
		DCA 40 mmol/L	1	7.636	0.093	0.118	1.26882	0.103399
			2	7.62304	0.09	0.112	1.24444	0.0949755
		DCA 20 mmol/L	1	7.36646	0.105	0.089	0.847619	-0.0717993
			2	7.38398	0.077	0.067	0.87013	-0.0604159
		DCA 10 mmol/L	1	7.13759	0.113	0.068	0.60177	-0.22057
			2	7.1311	0.099	0.059	0.59596	-0.224783
		2-DG 320 mmol/L	1	7.57992	0.072	0.084	1.16667	0.0669468
			2	7.53841	0.083	0.091	1.09639	0.0399633
		2-DG 160 mmol/L	1	7.61705	0.09	0.111	1.23333	0.0910805
			2	7.63693	0.085	0.108	1.27059	0.104005
		2-DG 80 mmol/L	1	7.62748	0.091	0.114	1.25275	0.0978635
			2	7.58406	0.092	0.108	1.17391	0.0696359
		Metformin 20 mmol/L	1	6.8433	0.111	0.043	0.387387	-0.411855
			2	6.9108	0.126	0.054	0.428571	-0.367977
		Metformin 10 mmol/L	1	6.90521	0.12	0.051	0.425	-0.371611
			2	6.8954	0.117	0.049	0.418803	-0.37799
		Metformin 5 mmol/L	1	6.86768	0.112	0.045	0.401786	-0.396006
			2	6.88836	0.111	0.046	0.414414	-0.382565
	72 h	Medium	1	7.07514	0.104	0.057	0.548077	-0.261158
			2	7.11484	0.098	0.057	0.581633	-0.235351
		DCA 40 mmol/L	1	7.69555	0.093	0.129	1.3871	0.142107
			2	7.66914	0.093	0.124	1.33333	0.124939
		DCA 20 mmol/L	1	7.31415	0.074	0.058	0.783784	-0.105804
			2	7.33516	0.068	0.055	0.808824	-0.0921462
		DCA 10 mmol/L	1	7.1168	0.096	0.056	0.583333	-0.234083
			2	7.07094	0.112	0.061	0.544643	-0.263888
		2-DG 320 mmol/L	1	7.59564	0.072	0.086	1.19444	0.077166
			2	7.62035	0.071	0.088	1.23944	0.0932243
		2-DG 160 mmol/L	1	7.71523	0.084	0.12	1.42857	0.154902
			2	7.64484	0.077	0.099	1.28571	0.109144
		2-DG 80 mmol/L	1	7.70868	0.082	0.116	1.41463	0.150644
			2	7.70058	0.083	0.116	1.39759	0.14538
		Metformin 20 mmol/L	1	6.93808	0.112	0.05	0.446429	-0.350248
			2	6.92625	0.114	0.05	0.438596	-0.357935
		Metformin 10 mmol/L	1	6.97953	0.12	0.057	0.475	-0.323306
			2	6.88836	0.111	0.046	0.414414	-0.382565
		Metformin 5 mmol/L	1	6.9089	0.117	0.05	0.42735	-0.369216
			2	6.9108	0.098	0.042	0.428571	-0.367977
	Experiment 1 + Experiment 2
	Time	Condition	pH	sd
	24 h	Medium	7.1703	0.126854
		DCA 40 mmol/L	7.72578	0.298782
		DCA 20 mmol/L	7.55598	0.0301544
		DCA 10 mmol/L	7.42781	0.0793738
		2-DG 320 mmol/L	7.66966	0.0828357
		2-DG 160 mmol/L	7.70488	0.0980841
		2-DG 80 mmol/L	7.73503	0.0956125
		Metformin 20 mmol/L	7.01419	0.139069
		Metformin 10 mmol/L	6.97456	0.00898371
		Metformin 5 mmol/L	6.95858	0.0363942
	48 h	Medium	6.90774	0.0331646
		DCA 40 mmol/L	7.59972	0.0345244
		DCA 20 mmol/L	7.30248	0.0420916
		DCA 10 mmol/L	7.0846	0.352246
		2-DG 320 mmol/L	7.57272	0.133309
		2-DG 160 mmol/L	7.62862	0.1347
		2-DG 80 mmol/L	7.59692	0.140138
		Metformin 20 mmol/L	6.85162	0.135851
		Metformin 10 mmol/L	6.87518	0.139184
		Metformin 5 mmol/L	6.85768	0.0863683
	72 h	Medium	6.96629	0.0476327
		DCA 40 mmol/L	7.62626	0.352052
		DCA 20 mmol/L	7.24457	0.0297984
		DCA 10 mmol/L	7.04249	0.145263
		2-DG 320 mmol/L	7.63775	0.0727433
		2-DG 160 mmol/L	7.67468	0.111228
		2-DG 80 mmol/L	7.67688	0.0497427
		Metformin 20 mmol/L	6.90438	0.246792
		Metformin 10 mmol/L	6.89476	0.018528
		Metformin 5 mmol/L	6.85153	0.0275072
