# Supplementary material for: L-lactate as an indicator for cellular metabolic status: An easy and cost-effective colorimetric L-lactate assay
Source: PLoS One. 2022 Jul 22;17(7):e0271818. doi: 10.1371/journal.pone.0271818 (PMC9307176; doi:10.1371/journal.pone.0271818)
Supplement: S1 File — (ZIP) [file pone.0271818.s001.zip › Original data-figure 5/A kit vs custom lactate.xlsx]

## Sheet: Tabelle1
	Experiment 1
	Standards curve kit							Standards curve custom assay
	Std Lactate (mmol/L)	Abs Replica 1	Abs Replica 2	Mean				Std Lactate (mmol/L)	Abs Replica 1	Abs Replica 2	Mean
	Blank	-0.001	0.001	0				Blank	-0.002	0.002	0
	2	0.239	0.227	0.233				2	0.436	0.429	0.4325
	1	0.135	0.119	0.127				1	0.217	0.261	0.239
	0.8	0.121	0.075	0.098				0.8	0.202	0.209	0.2055
	0.6	0.075	0.071	0.073				0.6	0.157	0.158	0.1575
	0.4	0.04	0.024	0.032				0.4	0.107	0.12	0.1135
	Equations	y=mx+b
	Kit	m	0.120825
		b	-0.00339175
	Custom	m	0.197307
		b	0.0401856
	Calculation using the std curve
	Lactate (mmol/L)	Abs Replica 1	Abs Replica 2	Calculated conc (mmol/L)		Mean (mmol/L)
Kit	1	0.15	0.151	1.26954	1.27782	1.27368
	0.8	0.115	0.139	0.979863	1.1785	1.07918
	0.6	0.082	0.081	0.706741	0.698464	0.702602
Custom	1	0.19		0.759297		0.759297
	0.8	0.165		0.632591		0.632591
	0.6	0.122		0.414656		0.414656
	Experiment 2
	Standards curve kit							Standards curve custom assay
	Std Lactate (mmol/L)	Abs Replica 1	Abs Replica 2	Mean				Std Lactate (mmol/L)	Abs Replica 1	Abs Replica 2	Mean
	Blank	0	0	0				Blank	-0.0075	-0.0095	-0.0085
	2	0.314	0.262	0.288				2	0.3595	0.3475	0.3535
	1	0.179	0.169	0.174				1	0.1975	0.2065	0.202
	0.8	0.14	0.141	0.1405				0.8	0.1495	0.1515	0.1505
	0.6	0.117	0.089	0.103				0.6	0.1185	0.1175	0.118
	0.4	0.064	0.066	0.065				0.4	0.0815	0.0745	0.078
	Equations	y=mx+b
	Kit	m	0.135644
		b	0.0238814
	Custom	m	0.171057
		b	0.0161856
	Calculation using the std curve
	Lactate (mmol/L)	Abs Replica 1	Abs Replica 2	Calculated conc (mmol/L)		Mean (mmol/L)
Kit	1	0.171	0.151	1.08459	0.937146	1.01087
	0.8	0.151	0.127	0.937146	0.760213	0.848679
	0.6	0.101	0.081	0.568535	0.421091	0.494813
Custom	1	0.1975	0.2065	1.05997	1.11258	1.08627
	0.8	0.1495	0.1515	0.779358	0.79105	0.785204
	0.6	0.1185	0.1175	0.598132	0.592286	0.595209
	Experiment 1 + Experiment 2
	Std Lactate (mmol/L)	Lactate calculated (mmol/L)	sd
Kit	1	1.14227	0.131405
	0.8	0.96393	0.115251
	0.6	0.598708	0.103895
Custom	1	0.977282	0.145323
	0.8	0.734333	0.0678281
	0.6	0.535024	0.0802456
