# Supplementary material for: L-lactate as an indicator for cellular metabolic status: An easy and cost-effective colorimetric L-lactate assay
Source: PLoS One. 2022 Jul 22;17(7):e0271818. doi: 10.1371/journal.pone.0271818 (PMC9307176; doi:10.1371/journal.pone.0271818)
Supplement: S1 File — (ZIP) [file pone.0271818.s001.zip › Original data-figure 5/B Bland-Altman-Plot.xlsx]

## Sheet: Tabelle1
	Experiment 1
	Standards curve kit							Standards curve custom assay
	Std Lactate (mmol/L)	Abs Replica 1	Abs Replica 2	Mean				Std Lactate (mmol/L)	Abs Replica 1	Abs Replica 2	Mean
	Blank	-0.001	0.001	0				Blank	-0.002	0.002	0
	2	0.239	0.227	0.233				2	0.436	0.429	0.4325
	1	0.135	0.119	0.127				1	0.217	0.261	0.239
	0.8	0.121	0.075	0.098				0.8	0.202	0.209	0.2055
	0.6	0.075	0.071	0.073				0.6	0.157	0.158	0.1575
	0.4	0.04	0.024	0.032				0.4	0.107	0.12	0.1135
	Equations	y=mx+b
	Kit	m	0.120825
		b	-0.00339175
	Custom	m	0.197307
		b	0.0401856
	Calculation using the std curve
	Lactate (mmol/L)	Abs Replica 1	Abs Replica 2	Calculated conc (mmol/L)		Mean (mmol/L)
Kit	2	0.263	0.288	2.20478	2.41169	2.30823
	1	0.15	0.151	1.26954	1.27782	1.27368
	0.8	0.115	0.139	0.979863	1.1785	1.07918
	0.6	0.082	0.081	0.706741	0.698464	0.702602
	0.4	0.072	0.065	0.623976	0.566041	0.595009
Custom	2	0.359		1.61583		1.61583
	1	0.19		0.759297		0.759297
	0.8	0.165		0.632591		0.632591
	0.6	0.122		0.414656		0.414656
	0.4	0.05		0.049742		0.049742
	Experiment 2
	Standards curve kit							Standards curve custom assay
	Std Lactate (mmol/L)	Abs Replica 1	Abs Replica 2	Mean				Std Lactate (mmol/L)	Abs Replica 1	Abs Replica 2	Mean
	Blank	0	0	0				Blank	-0.0075	-0.0095	-0.0085
	2	0.314	0.262	0.288				2	0.3595	0.3475	0.3535
	1	0.179	0.169	0.174				1	0.1975	0.2065	0.202
	0.8	0.14	0.141	0.1405				0.8	0.1495	0.1515	0.1505
	0.6	0.117	0.089	0.103				0.6	0.1185	0.1175	0.118
	0.4	0.064	0.066	0.065				0.4	0.0815	0.0745	0.078
	Equations	y=mx+b
	Kit	m	0.135644
		b	0.0238814
	Custom	m	0.171057
		b	0.0161856
	Calculation using the std curve
	Lactate (mmol/L)	Abs Replica 1	Abs Replica 2	Calculated conc (mmol/L)		Mean (mmol/L)
Kit	2	0.318	0.293	2.16831	1.984	2.07615
	1	0.171	0.151	1.08459	0.937146	1.01087
	0.8	0.151	0.127	0.937146	0.760213	0.848679
	0.6	0.101	0.081	0.568535	0.421091	0.494813
	0.4	0.084	0.069	0.443207	0.332624	0.387916
Custom	2	0.3595	0.3475	2.00702	1.93687	1.97195
	1	0.1975	0.2065	1.05997	1.11258	1.08627
	0.8	0.1495	0.1515	0.779358	0.79105	0.785204
	0.6	0.1185	0.1175	0.598132	0.592286	0.595209
	0.4	0.0815	0.0745	0.381829	0.340907	0.361368
	Lactate (mmol/L)
Stds-lactate (mmol/L)	Conc custom 1	Conc kit 1	Conc custom 2	Conc kit 2	Mean	SD	M1-M2 1	M1-M2 2		Mean of 1+2	SD*1,96	SD*-1,96	Mean+SD*1,96	Mean+SD*-1,96
2	1.61583	2.30823	1.97195	2.07615	1.99304	0.199153	-0.692402	-0.104209		-0.250502	0.483758	-0.483758	0.233257	-0.73426
1	0.759297	1.27368	1.08627	1.01087	1.03253	0.147446	-0.51438	0.0754056		SD 1+2
0.8	0.632591	1.07918	0.785204	0.848679	0.836414	0.127516	-0.44659	-0.0634753		0.246815
0.6	0.414656	0.702602	0.595209	0.494813	0.55182	0.0970855	-0.287946	0.100396
0.4	0.049742	0.595009	0.361368	0.387916	0.348509	0.149383	-0.545267	-0.0265475
