# Supplementary material for: L-lactate as an indicator for cellular metabolic status: An easy and cost-effective colorimetric L-lactate assay
Source: PLoS One. 2022 Jul 22;17(7):e0271818. doi: 10.1371/journal.pone.0271818 (PMC9307176; doi:10.1371/journal.pone.0271818)
Supplement: S1 File — (ZIP) [file pone.0271818.s001.zip › Original data-figure 6/A-B Lactate.xlsx]

## Sheet: Tabelle1
	hPBMC	Donor 1
					Relative Lactate Production (%)		Mean of the relative production (%)
	Sample	Abs-custom assay Replica 1	Abs-custom assay Replica 2	Mean Abs	1	2
	Medium	0.1105	0.1215	0.116
	DCA 40 mmol/L	0.0925	0.0935
	DCA 10 mmol/L	0.0975	0.0935
	2-DG 160 mmol/L	0.0315	0.0295
	2-DG 80 mmol/L	0.0415	0.0275
	Metformin 20 mmol/L	0.0635	0.1015
	Metformin 10 mmol/L	0.0625	0.0585
LPS 10 ng/mL	Medium	0.1455	0.1405	0.143	125.431	121.121	123.276
	DCA 40 mmol/L	0.0965	0.0975		83.1897	84.0517	83.6207
	DCA 10 mmol/L	0.1205	0.1245		103.879	107.328	105.603
	2-DG 160 mmol/L	0.0285	0.0305		24.569	26.2931	25.431
	2-DG 80 mmol/L	0.0375	0.0415		32.3276	35.7759	34.0517
	Metformin 20 mmol/L	0.0645	0.0615		55.6034	53.0172	54.3103
	Metformin 10 mmol/L	0.0515	0.0595		44.3966	51.2931	47.8448
R848 1 µmol/L	Medium	0.1385	0.1225	0.1305	119.397	105.603	112.5
	DCA 40 mmol/L	0.0985	0.0945		84.9138	81.4655	83.1897
	DCA 10 mmol/L	0.1085	0.1235		93.5345	106.466	100
	2-DG 160 mmol/L	0.0285	0.0345		24.569	29.7414	27.1552
	2-DG 80 mmol/L	0.0415	0.0465		35.7759	40.0862	37.931
	Metformin 20 mmol/L	0.0535	0.0705		46.1207	60.7759	53.4483
	Metformin 10 mmol/L	0.0515	0.0655		44.3966	56.4655	50.431
	hPBMC	Donor 2
					Relative Lactate Production (%)		Mean of the relative production (%)
	Sample	Abs-custom assay Replica 1	Abs-custom assay Replica 2	Mean Abs	1	2
	Medium	0.3945	0.3505	0.3725
	DCA 40 mmol/L	0.2645	0.2365
	DCA 10 mmol/L	0.2355	0.2295
	2-DG 160 mmol/L	0.0645	0.0685
	2-DG 80 mmol/L	0.0925	0.0965
	Metformine 20 mmol/L	0.1665	0.1665
	Metformine 10 mmol/L	0.1595	0.1675
LPS 10 ng/mL	Medium	0.5335	0.5185	0.526	143.221	139.195	141.208
	DCA 40 mmol/L	0.3345	0.3355		89.7987	90.0671	89.9329
	DCA 10 mmol/L	0.4265	0.4355		114.497	116.913	115.705
	2-DG 160 mmol/L	0.0625	0.0835		16.7785	22.4161	19.5973
	2-DG 80 mmol/L	0.0995	0.1135		26.7114	30.4698	28.5906
	Metformin 20 mmol/L	0.1455	0.2205		39.0604	59.1946	49.1275
	Metformin 10 mmol/L	0.2195	0.2235		58.9262	60	59.4631
R848 1 µmol/L	Medium	0.5635	0.4805	0.522	151.275	128.993	140.134
	DCA 40 mmol/L	0.3295	0.3335		88.4564	89.5302	88.9933
	DCA 10 mmol/L	0.4025	0.3745		108.054	100.537	104.295
	2-DG 160 mmol/L	0.1485	0.0665		39.8658	17.8523	28.8591
	2-DG 80 mmol/L	0.1255	0.1095		33.6913	29.396	31.5436
	Metformin 20 mmol/L	0.1885	0.1805		50.604	48.4564	49.5302
	Metformin 10 mmol/L	0.1965	0.2025		52.7517	54.3624	53.557
	hPBMC	Donor 3
					Relative Lactate Production (%)		Mean of the relative production (%)
	Sample	Abs-custom assay Replica 1	Abs-custom assay Replica 2	Mean Abs	1	2
	Medium	0.1215	0.1325	0.127
	DCA 40 mmol/L	0.0845	0.0835
	DCA 10 mmol/L	0.0975	0.0895
	2-DG 160 mmol/L	0.0375	0.0335
	2-DG 80 mmol/L	0.0465	0.0735
	Metformin 20 mmol/L	0.0695	0.0735
	Metformin 10 mmol/L	0.0635	0.0705
LPS 10 ng/mL	Medium	0.1225	0.1245	0.1235	96.4567	98.0315	97.2441
	DCA 40 mmol/L	0.0835	0.0795		65.748	62.5984	64.1732
	DCA 10 mmol/L	0.0985	0.1205		77.5591	94.8819	86.2205
	2-DG 160 mmol/L	0.0365	0.0425		28.7402	33.4646	31.1024
	2-DG 80 mmol/L	0.0455	0.0545		35.8268	42.9134	39.3701
	Metformin 20 mmol/L	0.0365	0.1005		28.7402	79.1339	53.937
	Metformin 10 mmol/L	0.1045	0.0955		82.2835	75.1969	78.7402
R848 1 µmol/L	Medium	0.1285	0.1255	0.127	101.181	98.8189	100
	DCA 40 mmol/L	0.0805	0.0835		63.3858	65.748	64.5669
	DCA 10 mmol/L	0.1015	0.1025		79.9213	80.7087	80.315
	2-DG 160 mmol/L	0.0375	0.0355		29.5276	27.9528	28.7402
	2-DG 80 mmol/L	0.0465	0.0455		36.6142	35.8268	36.2205
	Metformin 20 mmol/L	0.0675	0.0455		53.1496	35.8268	44.4882
	Metformin 10 mmol/L	0.0745	0.1095		58.6614	86.2205	72.4409
	hPBMC	Donor 4
					Relative Lactate Production (%)		Mean of the relative production (%)
	Sample	Abs-custom assay Replica 1	Abs-custom assay Replica 2	Mean Abs	1	2
	Medium	0.19	0.179	0.1845
	DCA 40 mmol/L	0.134	0.129
	DCA 10 mmol/L	0.131	0.129
	2-DG 160 mmol/L	0.034	0.035
	2-DG 80 mmol/L	0.053	0.048
	Metformin 20 mmol/L	0.079	0.078
	Metformin 10 mmol/L	0.075	0.077
LPS 10 ng/mL	Medium	0.237	0.239	0.238	128.455	129.539	128.997
	DCA 40 mmol/L	0.151	0.155		81.8428	84.0108	82.9268
	DCA 10 mmol/L	0.191	0.197		103.523	106.775	105.149
	2-DG 160 mmol/L	0.034	0.036		18.4282	19.5122	18.9702
	2-DG 80 mmol/L	0.049	0.054		26.5583	29.2683	27.9133
	Metformin 20 mmol/L	0.092	0.104		49.8645	56.3686	53.1165
	Metformin 10 mmol/L	0.086	0.102		46.6125	55.2846	50.9485
R848 1 µmol/L	Medium	0.225	0.21	0.2175	121.951	113.821	117.886
	DCA 40 mmol/L	0.161	0.147		87.2629	79.6748	83.4688
	DCA 10 mmol/L	0.17	0.16		92.1409	86.7209	89.4309
	2-DG 160 mmol/L	0.035	0.042		18.9702	22.7642	20.8672
	2-DG 80 mmol/L	0.049	0.055		26.5583	29.8103	28.1843
	Metformin 20 mmol/L	0.092	0.106		49.8645	57.4526	53.6585
	Metformin 10 mmol/L	0.093	0.106		50.4065	57.4526	53.9295
	n=4
	Sample	Mean_Relative production of lactate (%)	sd
LPS 10 ng/mL	Medium	122.681	13.1088
	DCA 40 mmol/L	80.1634	7.99509
	DCA 10 mmol/L	103.169	8.47447
	2-DG 160 mmol/L	23.7752	4.49147
	2-DG 80 mmol/L	32.4814	4.26794
	Metformin 20 mmol/L	52.6229	10.0509
	Metformin 10 mmol/L	59.2491	9.93322
R848 1 µmol/L	Medium	117.63	12.774
	DCA 40 mmol/L	80.0547	7.83884
	DCA 10 mmol/L	93.5103	8.63736
	2-DG 160 mmol/L	26.4054	5.36647
	2-DG 80 mmol/L	33.4699	3.66126
	Metformin 20 mmol/L	50.2813	5.21422
	Metformin 10 mmol/L	57.5896	7.42565
