# Supplementary material for: L-lactate as an indicator for cellular metabolic status: An easy and cost-effective colorimetric L-lactate assay
Source: PLoS One. 2022 Jul 22;17(7):e0271818. doi: 10.1371/journal.pone.0271818 (PMC9307176; doi:10.1371/journal.pone.0271818)
Supplement: S1 File — (ZIP) [file pone.0271818.s001.zip › Original data-figure 6/C-D IL-6.xlsx]

## Sheet: Tabelle1
	hPBMC	Donor 1
		Abs	490-650
	Standards curve
	Std IL-6 (ng/mL)	Abs Replica 1	Abs Replica 2
	Blank	0	0
	20	3.371	3.309		Equation
	10	3.251	3.124		y=(A-D)/(1+(x/C)^B)+D
	5	2.887	2.613
	2.5	1.886	1.722		A	B	C	D	R^2
	1.25	1.12	1.057		0.264	1.648	2.477	3.465	0.999
	0.62	0.605	0.575
	0.31	0.334	0.335
			Samples were diluted 1:10
	Sample	Abs-Replica 1	Abs-Replica 2	Calculated result Replica 1	Calculated result Replica 2		Mean of Abs	Relative IL-6 production (%) replica 1	Relative IL-6 production (%) replica 2
	Medium	0.007	0.062	0	0		0.0345
	DCA 40 mmol/L	0.131	0.1	Not quantifiable	Not quantifiable
	DCA 10 mmol/L	0.03	0.027	0	0
	2-DG 160 mmol/L	0.101	0.11	Not quantifiable	Not quantifiable
	2-DG 80 mmol/L	0.128	0.118	Not quantifiable	Not quantifiable
	Metformin 20 mmol/L	0.006	0.001	0	0
	Metformin 10 mmol/L	0.021	0.01	0	0
LPS 10 ng/mL	Medium	1.659	1.307	21.17	15.93		1.483	112.151	87.8495
	DCA 40 mmol/L	1.301	1.144	15.85	13.75			87.4353	76.5965
	DCA 10 mmol/L	1.555	1.294	19.52	15.75			104.971	86.952
	2-DG 160 mmol/L	0.144	0.139	Not quantifiable	Not quantifiable			7.55954	7.21436		* During the stimulation, there was not enought of the inhibitor for all wells thought
	2-DG 80 mmol/L	0.269	0.287	0.5	1.25			16.1892	17.4318
	Metformin 20 mmol/L	1.108	1.066	13.28	12.74			74.1111	71.2116
	Metformin 10 mmol/L	1.379	1.121	16.93	13.45			92.8202	75.0086
R848 1 µmol/L	Medium	1.015	1.108	12.08	13.28		1.0615	95.4722	104.528
	DCA 40 mmol/L	1.082	1.062	12.94	12.69			101.996	100.049
	DCA 10 mmol/L	1.023	*	12.19				96.2512
	2-DG 160 mmol/L	0.118	*	Not quantifiable				8.13048
	2-DG 80 mmol/L	0.229	*	Not quantifiable				18.9387
	Metformin 20 mmol/L	0.787	*	9.19				73.2717
	Metformin 10 mmol/L	0.844	*	9.92				78.8218
	hPBMC	Donor 2
		Abs	490-650
	Standards curve
	Std IL-6 (ng/mL)	Abs Replica 1	Abs Replica 2
	Blank	0.001	-0.001
	20	2.875	2.722		Equation
	10	2.432	2.51		y=(A-D)/(1+(x/C)^B)+D
	5	2.157	2.016
	2.5	1.477	1.221		A	B	C	D	R^2
	1.25	0.836	0.751		0.118	1.373	2.964	2.972	0.999
	0.62	0.449	0.4
	0.31	0.234	0.244
			Samples were diluted 1:10
	Sample	Abs-Replica 1	Abs-Replica 2	Calculated result Replica 1	Calculated result Replica 2		Mean of Abs	Relative IL-6 production (%) replica 1	Relative IL-6 production (%) replica 2
	Medium	0.018	0.015	0	0		0.0165
	DCA 40 mmol/L	0.02	0.02	0	0
	DCA 10 mmol/L	0.013	0.011	0	0
	2-DG 160 mmol/L	0.05	0.049	0	0
	2-DG 80 mmol/L	0.04	0.034	0	0
	Metformin 20 mmol/L	0.006	0.008	0	0
	Metformin 10 mmol/L	0.015	0.007	0	0
LPS 10 ng/mL	Medium	1.434	1.07	26.45	17.9		1.252	114.731	85.2691
	DCA 40 mmol/L	1.804	1.576	38.72	30.59			144.678	126.224
	DCA 10 mmol/L	2.133	1.639	56.1	32.63			171.307	131.323				* During the stimulation, there was not enought of the inhibitor for all wells thought
	2-DG 160 mmol/L	0.237	*	3.02				17.847
	2-DG 80 mmol/L	0.396	*	5.85				30.7163
	Metformin 20 mmol/L	1.306	*	23.16				104.371
	Metformin 10 mmol/L	1.483	*	27.82				118.697
R848 1 µmol/L	Medium	1.401	2.261	25.57	66.2		1.831	76.302	123.698
	DCA 40 mmol/L	1.637	1.948	32.56	45.24			89.3083	106.448
	DCA 10 mmol/L	1.55	1.541	29.79	29.51			84.5136	84.0176
	2-DG 160 mmol/L	0.167	0.202	1.55	2.32			8.2943	10.2232
	2-DG 80 mmol/L	0.398	0.418	5.89	6.23			21.0251	22.1273
	Metformin 20 mmol/L	1.156	1.176	19.72	20.16			62.7997	63.9019
	Metformin 10 mmol/L	1.388	1.282	25.23	22.59			75.5856	69.7437
	hPBMC	Donor 3
		Abs	490-650
	Standards curve
	Std IL-6 (ng/mL)	Abs Replica 1	Abs Replica 2
	Blank	0.01	-0.01
	20	2.457	2.657		Equation
	10	2.73	2.412		y=(A-D)/(1+(x/C)^B)+D
	5	2.482	2.017
	2.5	1.35	1.419		A	B	C	D	R^2
	1.25	0.881	0.926		0.245	1.827	2.398	2.679	0.993
	0.62	0.44	0.465
	0.31	0.259	0.26
			Samples were diluted 1:10
	Sample	Abs-Replica 1	Abs-Replica 2	Calculated result Replica 1	Calculated result Replica 2		Mean of Abs	Relative IL-6 production (%) replica 1	Relative IL-6 production (%) replica 2
	Medium	0.177	0.177	0	0		0.177
	DCA 40 mmol/L	0.174	0.158	0	0
	DCA 10 mmol/L	0.05	0.064	0	0
	2-DG 160 mmol/L	0.011	0.008	0	0
	2-DG 80 mmol/L	0.034	0.029	0	0
	Metformin 20 mmol/L	0.011	0.001	0	0
	Metformin 10 mmol/L	0.031	0.017	0	0
LPS 10 ng/mL	Medium	0.516	0.406	7.69	5.63		0.461	119.366	80.6338
	DCA 40 mmol/L	0.316	0.279	3.52	2.33			48.9437	35.9155
	DCA 10 mmol/L	0.518		7.73	*			120.07					* During the stimulation, there was not enought of the inhibitor for all wells thought
	2-DG 160 mmol/L	0.007	0.005	0	0			0	0
	2-DG 80 mmol/L	0.027	0.041	0	0			0	0
	Metformin 20 mmol/L	0.305		3.2	*			45.0704
	Metformin 10 mmol/L	0.428		6.07	*			88.3803
R848 1 µmol/L	Medium	0.406	0.393	5.63	5.36		0.3995	102.921	97.0787
	DCA 40 mmol/L	0.34	0.351	4.15	4.42			73.2584	78.2022
	DCA 10 mmol/L	0.396	0.394	5.42	5.38			98.427	97.5281
	2-DG 160 mmol/L	0.015	0.007	0	0			0	0
	2-DG 80 mmol/L	0.035	0.034	0	0			0	0
	Metformin 20 mmol/L	0.316	0.309	3.52	3.32			62.4719	59.3258
	Metformin 10 mmol/L	0.321	0.348	3.66	4.35			64.7191	76.8539
	hPBMC	Donor 4
		Abs	490-650
	Standards curve
	Std IL-6 (ng/mL)	Abs Replica 1	Abs Replica 2
	Blank	-0.0005	0.0005
	20	1.9995	1.7995		Equation
	10	1.8175	1.6975		y=(A-D)/(1+(x/C)^B)+D
	5	1.4295	1.3365
	2.5	0.9755	0.8285		A	B	C	D	R^2
	1.25	0.5275	0.5105		0.093	1.439	3.097	2.038	1
	0.62	0.2905	0.2715
	0.31	0.1485	0.1505
			Samples were diluted 1:10
	Sample	Abs-Replica 1	Abs-Replica 2	Calculated result Replica 1	Calculated result Replica 2		Mean of Abs	Relative IL-6 production (%) replica 1	Relative IL-6 production (%) replica 2
	Medium	0.0115	0.0165	0	0		0.014
	DCA 40 mmol/L	0.0855	0.0245	0	0
	DCA 10 mmol/L	0.0075	0.0055	0	0
	2-DG 160 mmol/L	0.0275	0.0315	0	0
	2-DG 80 mmol/L	0.0255	0.0335	0	0
	Metformin 20 mmol/L	0.0025	0.0085	0	0
	Metformin 10 mmol/L	0.0055	0.0065	0	0
LPS 10 ng/mL	Medium	1.3285	1.1635	45.54	35.65		1.246	106.696	93.3036
	DCA 40 mmol/L	1.2515	1.0045	40.54	28.39			100.446	80.3977
	DCA 10 mmol/L	1.2155	0.9055	38.45	24.59			97.5244	72.362				* During the stimulation, there was not enought of the inhibitor for all wells thought
	2-DG 160 mmol/L	0.0935	0.0895	0.12	0			6.45292	6.12825
	2-DG 80 mmol/L	0.1745	0.1615	3.52	3.11			13.0276	11.9724
	Metformin 20 mmol/L	1.0455	1.0165	30.1	28.88			83.7256	81.3718
	Metformin 10 mmol/L	1.1155	1.0635	33.27	30.89			89.4075	85.1867
R848 1 µmol/L	Medium	0.9005	0.8515	24.41	22.7		0.876	102.842	97.1578
	DCA 40 mmol/L	1.0105	0.8885	28.63	23.99			115.603	101.45
	DCA 10 mmol/L	0.7875	0.7345	20.59	18.93			89.7332	83.5847
	2-DG 160 mmol/L	0.0685	*	0				6.32251
	2-DG 80 mmol/L	0.1475	*	2.64				15.4872
	Metformin 20 mmol/L	0.6985	*	17.84				79.4084
	Metformin 10 mmol/L	0.7205	*	18.5				81.9606
	n=4
	Sample	Mean_Relative production of IL-6 (%)	sd
LPS 10 ng/mL	Medium	100	13.236
	DCA 40 mmol/L	87.5797	27.1525
	DCA 10 mmol/L	112.073	24.7092
	2-DG 160 mmol/L	6.45744	3.78531
	2-DG 80 mmol/L	12.7625	7.51857
	Metformin 20 mmol/L	76.6435	13.1792
	Metformin 10 mmol/L	91.5834	9.45011
R848 1 µmol/L	Medium	100	8.49733
	DCA 40 mmol/L	95.7894	11.6498
	DCA 10 mmol/L	90.5793	5.84807
	2-DG 160 mmol/L	5.49508	3.66339
	2-DG 80 mmol/L	12.9297	8.61981
	Metformin 20 mmol/L	66.8632	6.31786
	Metformin 10 mmol/L	74.6141	4.9218
