# Supplementary material for: L-lactate as an indicator for cellular metabolic status: An easy and cost-effective colorimetric L-lactate assay
Source: PLoS One. 2022 Jul 22;17(7):e0271818. doi: 10.1371/journal.pone.0271818 (PMC9307176; doi:10.1371/journal.pone.0271818)
Supplement: S1 File — (ZIP) [file pone.0271818.s001.zip › Original data-Table 1/Table 1.xlsx]

## Sheet: Tabelle1
	Compounds				CAS-number	Catalog number	Amount/ 100 reactions		Price/ 100 reactions		Supplier		Amount	Price (€)
	Acetic Acid (glacial)				64-19-7	A6283	290 𝜇L		$ 0.02		Sigma-Aldrich		1 L	55.9
	Beta-Nicotinamide Adenine Dinucleotide Sodium Salt (NAD)				20111-18-6	N0632-1G	1100 𝜇g		$ 0.97		Sigma-Aldrich		1 g	82.5
	Iodonitrotetrazolium Chloride (INT)				146-68-9	I10406-1G	2500 𝜇g		$ 0.22		Sigma-Aldrich		1 g	76.3
	L-Lactate Dehydrogenase (L-LDH)				N/A	10127230001	10 𝜇g		$ 0.07		Sigma-Aldrich		2 mL (10 mg)	55.8
	1-Methoxyphenazine methosulfate (1-Methoxy-PMS)				65162-13-2	HY-D0937	75 𝜇g		$ 0.11		MedChemExpress		50 mg	64
	Sodium-L-Lactate				867-56-1	L7022	2252 𝜇g		$ 0.05		Sigma-Aldrich		5 g	105
	Tris Base (2-Amino-2-(hydroxymethyl)-1,3-propandiol)				77-86-1	648310-M	100 𝜇g		$ 0.03		Sigma-Aldrich		2,5 kg	477
	Total price/ 100 reactions								$ 1.47
	Commercial L-lactate assay kit					MAK329-1KT			$381.00		Sigma-Aldrich
